# Supplementary material for: Peptidomics Unveils Distinct Acetylation Patterns of Histone and Annexin A1 in Differentiated Thyroid Cancer
Source: Int J Mol Sci. 2023 Dec 27;25(1):376. doi: 10.3390/ijms25010376 (PMC10778789; doi:10.3390/ijms25010376)
Supplement: Supplementary file 1 [file ijms-25-00376-s001.zip]

Archive with 1 entries (1 files):
- ijms-2740297-supplementary.pdf
